# Supplementary material for: Short-Term Exposure to Violet Light Emitted from Eyeglass Frames in Myopic Children: A Randomized Pilot Clinical Trial
Source: J Clin Med. 2022 Oct 11;11(20):6000. doi: 10.3390/jcm11206000 (PMC9604831; doi:10.3390/jcm11206000)
Supplement: Supplementary file 1 [file jcm-11-06000-s001.zip]

Archive with 1 entries (1 files):
- jcm-1960661-supplementary.pdf
